# Supplementary material for: Application of Asymmetrical Flow Field-Flow Fractionation for Characterizing the Size and Drug Release Kinetics of Theranostic Lipid Nanovesicles
Source: Int J Mol Sci. 2021 Sep 28;22(19):10456. doi: 10.3390/ijms221910456 (PMC8508677; doi:10.3390/ijms221910456)
Supplement: Supplementary file 1 [file ijms-22-10456-s001.zip]

Archive with 1 entries (1 files):
- ijms-1363045-supplementary.pdf
